# Supplementary material for: Patient safety education in undergraduate medical education through a global lens: a scoping review
Source: BMC Med Educ. 2025 Apr 16;25:544. doi: 10.1186/s12909-025-07159-x (PMC12001576; doi:10.1186/s12909-025-07159-x)
Supplement: Supplementary file 1 — Supplementary Material 1: PRISMA-ScR checklist [file 12909_2025_7159_MOESM1_ESM.xlsx]

## Sheet: Sheet1
Serial no.	Covidence no.	Title	Author	Year	Journal	Primary affiliation	Country	Type of evidence source	Aim	Population	Intervention	Duration	Topics	Teaching strategy	Methodology	Methods	Data collection/ outcome measures	Notes
1	#22	Incorporating Patient Safety and Quality Into the Medical School Curriculum: An Assessment of Student Gains.	Ahmed et al	2022	Journal Patient Safety	Aga Khan University	Pakistan	Empirical study	to evaluate how a brief course on QI and PS affects the knowledge, efficacy, and system thinking of medical students.	Third year	QI PS course	5 days	(1) Science of Patient Safety, (2) Effective Communication, (3) Conflict Management, (4) Error Disclosure, (5) Learning from Defects, (6) Human and System Factors, and (7) Medical Record Documentation.	lectures, case-based interactive discussions and activ- ities, and hands-on skill development workshops	Mixed-method	pre and post-test	pretest and posttest knowledge assessment, personal reflections, course evaluation survey	LMICs suffer from a combination of lack of accountability and rampant blame culture.-- The module succeeded in equipping the medical students with analytical skills to enhance system thinking.-- effective implemen- tation requires a shift from stand-alone modules and courses9,44
2	#704	Role of academic anesthesiology department in introducing patient safety module into medical school curriculum: 5 years-experience at King Abdulaziz University, Saudi Arabia	Arab	2019	Saudi Journal of Anesthesia	King Abdulaziz University	Saudi Arabia	Empirical study	aimed to describe the process of foundation and integration of patient safety module	6th year	Module	semester	WHO curriculum	The mode was delivered through interactive lecture (15% of the module contact hours), e‐learning (15%), and practical sessions (70%). patient safety advocacy projects	Quantitative	post	student’s assessment, student’s satisfaction, as well as student’s self‐reported learning
3	#56	Escape into patient safety: bringing human factors to life for medical students.	Backhouse & Malik	2019	BMJ Open Quality	Imperial College London & Imperial College Healthcare National Health Service Trust.	UK	Empirical study	to create a patient safety simulation for medical students using game elements.	Third year	1 session	30-60 miniutes	completion of a series of clinical tasks	Gamification (escape room)	Qualitative	post intervention review	Feedback form	teaching methods and time allotted to patient safety vary between institutions, with traditional classroom teaching remaining the most common approach.4 16 17-- Our findings are in line with existing evidence demon- strating the success of experiential learning interventions for teaching patient safety to medical students.
4	#91	Peer-Led Surgical Safety Learning Among Medical Students Using a Novel Story-Based Approach. (SURGERY)	Baqal et al.	2020	Cureus	AlfaisalUniversityCollegeofMedicine	Saudi Arabia	empirical study	present a unique narrative novel story-based, peer-led surgical safety teaching session organized by medical student representatives of Middle East's first student-led patient safety initiative and attended by medical students	Y1,Y2, Y3, Y4 not longutidinal	1 session	1 hr	surgical safety checklist, human factors, complexity of healthcare, students’ critical role in safety and open disclosure.	1) a narrative, 2) story-based, 3) peer-assisted	Quantitative	pre and post survey	questionnaires were distributed to assess participants' knowledge, awareness and perceptions
5	#64	Creating Change: An Experiential Quality Improvement and Patient Safety Curriculum for Medical Students.	Bartlett, & Huerta	2018	MedEdPORTAL.	University of New Mexico (UNM) School of Medicine,	USA	empirical study	Present extracurricular experiential QI/PS curriculum for medical studnets	Y1,Y2, Y3, Y4 not longutidinal	Six sessions	over 6 months- 2 hrs/session	chapters 1, 2, 4, and 6 from Fundamentals of Health Care Improvement.	in-person didactic and work-group activities, student projects PDSA cycles	Quantitative	pre and post-test	curriculum feedback surveys	Armstrong et al identified the key ingredients of a successful QI/PS curriculum: experiential learning, aligning student efforts with institutional priorities, assessing a range of educational outcomes, and role modeling cycles of change in the educational process.18 ** Many appendices attached (ready curriculum)
6	#161	Practice makes perfect! Patient safety starts in medical school: Do instructional videos improve clinical skills and hygiene procedures in undergraduate medical students? (UROLOGY)	Bäwert & Holzinger	2019	GMS Journal for Medical Education	Medical University of Vienna	Austria	Empirical study	improve confidence in performing procedures and reducing the frequency of errors by using instructional videos	Not stated (647)	1 session	Not clearly stated	Catheter insertion in men and women	Instructional videos	Quantitative	posttest-only randomized controlled design	Questionnaire on quality + practical exam	Our study confirms that the combination of e- learning formats, such as online videos, with conventional formats, such as textbooks or lecture notes, is well suited to increase effectiveness and sustainability when learning practical skills and proper hygiene practices.-- The topic here was about catheter insertion in male anf female.
7	#37	Animated stories of medical error as a means of teaching undergraduates patient safety: an evaluation study	Cooper et al	2019	Perspect Med Educ	Imperial College London	UK	Empirical study	to evaluate the impact of hearing personal stories of medical error and the impact of animation on communicating stories of medical error	6th year	1 session	Not clearly stated	Medical errors	Animated storytelling, large group discussion, fish-bone analysis tool	Mixed-method	descriptive statistics and qualitative content analysis	Questionnaire + group discussion
8	#182	Comparative effectiveness of a serious game and an e-module to support patient safety knowledge and awareness.	Dankbaar et al	2017	BMC Medical Education	Erasmus University Medical Center	Netherland	Empirical study	to compare the effects of serious game with an e-module for knowledge, patient safety awareness and motivation.	4th year	Introduction course	1 week	video-lectures on patient safety, biofeedback exercises and patient missions	Serious game & e-module	mixed-method	A randomized posttest-only design with a control group..Comparative study between serious game, e-module, and historical control.	Knowledge test, self-efficacy test, Questionnaire on perceived stress and patient safety awareness, Evaluation questionnaire and interviews	This study showed that video-lectures from a serious game and text-based lectures from an e-module are equally effective in developing knowledge on specific topics such as patient safety. The game was evaluated as more engaging than the e-module; the e-module was evaluated as more easy to use than the game.
9	#59	An Interactive Quality Improvement and Patient Safety Workshop for First-Year Medical Students.	Dumenco et al	2018	MedEdPORTAL.	The Warren Alpert Medical School of Brown University	USA	Empirical study	design an interactive workshop for first-year medical students to introduce principles of QI/PS	First year	Interactive workshop	1 day	Overview, PDSA, use of charts, real-life cases, identifying errors	Lectures,hands-on activity, case and small group discussions, role playing	Quantitative	pre and post-test	student knowledge (MCQ, Case scenario), studnets self-assessment, students' satisfaction	case-based interactive sessions resulted in greater preclinical student satisfaction and more long-lasting impact*cited*
10	#63	Outcomes of a Longitudinal Quality Improvement and Patient Safety Preclerkship Curriculum	Dumenco et al	2019	Academic Medicine	Warren Alpert Medical School of Brown University,	USA	empirical study	To evaluate whether quality improvement (QI) and patient safety (PS) training in preclerkship medical education resulted in students’ development	First and second year	integrated preclerckship QI/PS curriculum	17 months	Institutional efforts of QI. PDSA cycle and run charts. Case discussiosns. QI/ PS initiatives, errors or near-misses, the role of the medical student in PS. The Checklist Manifesto: How to Get Things Right,	completion of 4 IHI Open School modules20/ lecture on institutional efforts in quality improvement at the state level.- Mr. Potato Head activity on PDSA/ Case discussion/ discussion with senior mediccal students/readings and reflection/ SGD/ educational videos/ model for improvment	Quantitative	multiple series	Direct and indirect assessment
11	#102	Implementation and evaluation of a patient safety course in a problem-based learning program	Eltony et al	2017	Education for Health	Suez Canal University	Egypt	Empirical study	to implement and evaluate a patient safety course to undergraduate students in a PBL medical school	6th year	Course	3 days	what is patient safety; minimizing infection through improving infection control; and medication safety.	interactive talks, reflection on students’ past experiences, PBL case discussions, small, large group discussions, and tasks with incident report cards.	Quantitative	pre and post-test	Students’ knowledge and students satisfaction
12	#174	Long-term effects of an e-learning course on patient safety: A controlled longitudinal study with medical students	Gaupp et al	2019	PLOS ONE	Freiburg University	Germany	Empirical study	implemented and evaluate an e- learning course on patient safety	third year	e-learning Course	3 months	team work,[22] error management,[23] situational awareness,[24] and crisis resource management.	didactic, case-based interactive approach	Quantitative	controlled, quasi-experimental study	questionnaire before the intervention (T0), directly after the intervention (T1) and one year after the intervention (T2)	e-learning achieves long-term effects on knowledge when compared to the control group. 309 third-year intervention and 154 first- and second-year (controll)
13	#148	Generating a Future Vision of Patient Safety: A Pilot Program to Test the Integration of Certified Professional in Patient SafetyTM Curriculum into Undergraduate Medical Education	Gelinas et al	2021	Journal of Medical Education and Curricular Development	University of North Texas Health Science Center,	USA	Pilot study	implementation of the CPPSTM curriculum with medical students at the academic level.	2nd year	CPPS review course	6 weeks	Culture, Leadership, Patient Safety & Risk Solutions, Measuring & Improving Performance, Systems Thinking & Design/Human Factors	Flipped classroom	Mixed-method	pre and post-test , content analysis	Pretest and posttest knowledge assessment, course satisfaction survey, CPPS examination	This pilot takes the first step in generating a future vision of patient safety education by equipping medical students with critical knowledge to system- atically improve healthcare. This additional certification will equip our graduates with a higher level of mastery of the (ACGME)
14	#268	Identifying and Analyzing Systems Failures: An Interactive, Experiential Learning Approach to Quality Improvement for Clerkship-Level Medical Students	Gheihman et al	2021	MedEdPORTAL./ THE AAMC journal of teaching and learning resources	Harvard Medical school	USA	pilot study	to develop students’ foundational knowledge in QI and health systems sciences, equip students with a new vocabulary of QI and patient safety terms, and build preliminary skills in QI.	2nd year	a module consist of two sessions	1 hr/session	Factors to safety incidents. systems failures, the 5 Whys Tool	Reflection, case discussion	Mixed-method	Pre- and post self report questionnaire, Thematic analysis	Pre- and post self report questionnaire. Reflective assignments. Student and faculty feedback	We believe that providing this training to medical students during their clerkship year is critical for successful integration of QI and systems based-practice with developing clinical skills,-- Students preferred active engagement compared to passive learning.
15	#630	Combining simulation and cinemeducation to teach patient safety: A pilot study	Gonzalez-Caminal	2023	INNOVATIONS IN EDUCATION AND TEACHING INTERNATIONAL	University of Vic-Central University of Catalonia	Spain	pilot study	aims to describe the design and implementation of pedagogical activity combining cinemeducation and simulation to teach patient safety	2nd year	combined cinemeducation-simulation (CCS) activity	2 hrs	5 of 11 topics in the WHO guide to teaching PS to medical students (T2,3,5,6,and 10)	Cinemeducation and simulation	Quantitative	Post intervention survey	Activity assessment survey	combined simulation and cinemeducation methods covers complex concepts of PS that are difficult to teach with other methods.
16	#707	Microlearning for patient safety: Crew resource management training in 15-minutes	Gross et al.	2019	PLOS ONE	University Hospital LMU Munich	Germany	Empirical study	to establish the feasibility of chunking crew resource management (CRM) train- ing into micro-size interventions and to compare different training approaches in the context of micro-learning.	129 medical students NS	modular intervention	15 minuites (5/each)	Crew resource mangemnet	video, videotaped lecture, simulation, and debriefing.	Quantitative	Comparative study	QRE at 3 points	Delivering CRM training in chunks of relatively short and highly standardised interventions appears feasible. In this study, the form of didactical presentation caused a difference in learning success between groups: a traditional lecture was outperformed by an instructional video demonstrating a practical example.
17	#150	Improving awareness of patient safety in a peer-led pilot educational programme for undergraduate medical students.	Hayes	2014	Education for Health	Warwick Medical School	UK	pilot study	to design and evaluate a peer-led seminar about patient safty	First and second year (not longutidinal)	Seminar (Clinical Hazards in Patient Safety).	2 hrs	Preparing for Surgery:, Patient Handover, Clinical Error, MEWS (Modified Early Warning Score) and SBAR	Lecture, interactive activities-- Peer-led teaching	Mixed-method	pre and post-- descriptive statistics and qualitative content analysis	Self‐efficacy Questionnaires	Student tutors can deliver effective and engaging teaching on patient safety and should be utilised as part of the existing medical curriculum. Patient safety should be taught at medical schools using interactive methodologies to promote interest.-- The use of interactive and multi‐media teaching methods was central to our approach,
18	#332	Problem-based training improves recognition of patient hazards by advanced medical students during chart review: a randomized controlled crossover study.	Holderried	2014	PLOS ONE	University of Tuebingen	Germany	empirical study	to investigat- ed whether a structured problem-based patient chart review training improves the identification of common patient hazards	5th year	problem-based patient chart review training (Activity)	15 hrs	Patient chart review	Case vignettes- detection of patient hazards in charts, lectures, SGD	Quantitative	A Randomized Controlled Crossover Study	Compare IC and CI groups on hazards identification on three observations	In conclusion, a problem-based patient chart review training and patient chart review practice together improve the skills of advanced medical students in identifying patient hazards during patient chart review and thus might probably contribute to patient safety.
19	#159	An Approach to Leadership Development and Patient Safety and Quality Improvement Education in the Context of Professional Identity Formation in Pre-Clinical Medical Students.	Inayat	2023	Journal of Medical Education and Curricular Development	Western University	Canada	Empirical study	to develop leadership and PSQI knowledge and skills, instill leadership and PSQI into the identities of the trainees	2nd year	Course (student led projects)	9 months (3-4hrs/week)	leadership, medical ethics, healthcare system design, and PSQI.	didactic lectures, small group learning, panel discus- sions, independent learning, and group projects.	Mixed-method	pre and post-- descriptive statistics and qualitative content analysis	student surveys and semi-structured interviews with mentors	a key to implementing a similar undergraduate program is to design project-based faculty-mentored but student-led groups at the core of the curricular intervention.
20	#194	Advancing the Future of Patient Safety in Oncology: Implications of Patient Safety Education on Cancer Care Delivery.	James et al.	2016	Journal ofCancer Education	University of Vermont College of Medicine	USA	empirical study	To implment a patient safety profram to improve studnets' clinical performance.	3rd year	Program	1 day	Understanding medical error •Complexity in health care •Human fallibility •Types of error •Common adverse events System-based approaches to safety •Avoidance of blame •Standardized protocols •Checklists •Process redesign Effective teamwork and communication •Situational awareness •Mutual support •Structured communication •Closing the loop Fundamentals of quality improvement •Error reporting and d…	blended-learning, case method, team-based learning, and sim- ulation activities	Quantitative	Post intervention survey	student feed- back form with Likert and yes/no type of questions rating the importance, effectiveness, and value of the patient safety edu- cation program.
21	#364	PAtient Safety in Surgical EDucation (PASSED): A Pilot Study Using iPad Game to Teach Patient Safety in Undergraduate Medical Curriculum.	Kow	2017	World journal of surgery	Yong Loo Lin School of Medicine at the National University	Singapore	empirical study	aims to evaluate the outcome of patient safety perception using the PASSED games created.	Third year	1 sessiojn mobile apps gaming system (PAtient Safety in Surgical EDucation—PASSED)	~1hr/session	10-scenario interactive of sentinel events. With intro of PS concepts	gamification (mobile app)	Quantitative	pre and post survey	APSQ III at two points	The PASSED game allows medical students to learn issues regarding patient safety in a safe environment-- repeatability
22	#68	Changing medical student attitudes to patient safety: a multicentre study	Oates et al.	2018	BMC Medical Education	Four medical schools: University of Notre Dame , University of Western Sydney, University of Newcastle, University of New England	Australia	Empirical study	to measure the persistence of attitudinal change to patient safety following delivery of the CEC program in four different medical schools.	first and second year (longutidinal)	Training packge (8 modules)	2 hr/each	Why errors occur; Blame and safe cultures; leadership skills ; listening to patients and families; Human factors; Teams and communication; Open disclosure; Involving patients as part of the care team.	role play and video clips, question and answer, small group discussions of case study	Quantitative	Four points ASPQ measurment	APSQ III at four points	Our study provides evidence for the potential of a scal- able teaching intervention delivered by a centralised body (the CEC in this case), rather than each school developing its own.
23	#99	Near-peers improve patient safety training in the preclinical curriculum	Raty et al	2017	MEDICAL EDUCATION ONLINE	University of Texas	USA	Empirical study	To assess the impact of resident teaching on student perceptions of a Patient Safety course.	Y1-Y4	Course	NS	IHI 7 topics	Near peer teachingModified team learning,didactic, PBL small group IPE session.. Preclinical (horisontal integration)--large group lectures and small group facilitated discussions taught by residents.--	social action methodology	post	Course evaluation survey	Preclinical students value the interaction with residents and may perceive the overall value of a course to be improved based on near-peer involvement. Residents gain valuable experience in small group facilitation and leadership.-- We postulate that residents as near-peers would be ideal small-group facilitators able to contextua- lize patient-safety concepts for preclinical students. higher dev…
24	#29	Patient safety education to change medical students' attitudes and sense of responsibility	Roh & Kim	2015	medical teacher	Inje University College of Medicine	Republic of Korea	Empirical study	to examine changes in the perceptions and attitudes as well as the sense of individual and collective responsibility in medical students after receiving patient safety education.	Third year	Course	3 days	1 Basic concepts 2 Causes of errors and quality improvement 3 Self-regulation and clerkship ethics 4 Teamwork and error-reporting 5 Communication with patients and caregivers 6 Frequent issues	Interactive lecture with video clips Interactive lecture with demonstration, discussion with experts, small group practice, and debriefing Interactive lecture with case discussion, panel discussion , role-playing practice with standardized patient	Mixed-method	pre and post	Questionnaire+ open ended questions
25	#139	Just Culture for Medical Students: Understanding Response to Providers in Adverse Events	Shah et al	2021	MedEdPORTAL./ THE AAMC journal of teaching and learning resources	Icahn School of Medicine at Mount Sinai	USA	empirical study	to develop a learning activity for medical students to teach and discuss just culture	Third year	activity	50 min/50 min/ 30 min	Just culture (concept of just culture; definitions of human error, at-risk behavior, and reckless behavior;	didactic lecture, and a facilitated small-group discussion.	Quantitative	post	MCQ knwledge, case scenario, session evaluation	patient safety curriculum should (a) illustrate how high- reliability organizations ensure just accountability for human actions and (b) help students develop a just mindset to shape their reactions to patient safety events when serving as leaders of health care teams. -- This resource aids in teaching key just culture concepts and allows for a facilitated case-based discussion using realistic sc…
26	#57	Efficacy of quality improvement and patient safety workshops for students: a pilot study.	shah et al	2020	BMC Medical Education	baylor College of Medicine,	USA	Pilot study	to offer student-led workshops to equip learners with skills to improve the quality and safety of healthcare processes.	y1,Y2, Y3, Y4	Workshops	1-2 hrs each	patient handoffs, root-cause analysis (RCA), process mapping, evidence-based medicine (EBM), and plan-do-study-act (PDSA) cycles.	student-directed modified ‘flipped classroom’ , case based learning, role modeling,	Mixed-method	pre and post survey	questionnaire, reflection, feedback	student-led skills work- shops were found to effectively improve knowledge-- students frequently expressed that the experien- tial, hands-on portion of each workshop was instrumen- tal in developing competencies required to perform a learned QI/PS skill
27	#298	Medical students as teachers: hands-on quality improvement education	shah et al	2017	Medical EDUCATION	Baylor College of Medicine,	USA	Pilot study	to assess the efficacy of interactive workshops developed and led by self- directed medical students in improving peers’ perceived usefulness and knowledge of QI/PS principles and skills.	62 pre-clinical medical students, two clinical medical students and two physician assistant students. NS	Workshops	Not stated (three workshops 2015-2016)	patient hand-overs, process mapping and root cause analysis.	Peer-peer teaching through brief didactic case-based discussion and small-group practical activity, large-group discussion	Quantitative	pre and post survey	Pre and post workshop survey	This methodology of peer-to-peer instruction has the potential to serve as an innovative model that can be widely replicated at medical schools
28	#252	Driven to distraction: a prospective controlled study of a simulated ward round experience to improve patient safety teaching for medical students	Thomas et al	2014	BMJ Quality & Safety	University of Aberdeen’s	UK	Empirical study	assesses whether simulation- based training with targeted feedback can improve undergraduate management of distractions and interruptions to reduce error-making.	6th year	simulated baseline ward round.	30 miniutes	distractor management and error.	Simulated ward round with targeted feedback	Quantitative	prospective non-randomised controlled study.	error rates and distractor management between baseline and post-intervention	Simulated ward round training with targeted feedback has the capability to improve these patient safety behaviours significantly.
